# Supplementary material for: A Bio-Indicator Pilot Study Screening Selected Heavy Metals in Female Hair, Nails, and Serum from Lifestyle Cosmetic, Canned Food, and Manufactured Drink Choices
Source: Molecules. 2023 Jul 22;28(14):5582. doi: 10.3390/molecules28145582 (PMC10386365; doi:10.3390/molecules28145582)
Supplement: Supplementary file 1 [file molecules-28-05582-s001.zip]

Archive with 1 entries (1 files):
- molecules-2515995-supplementary.pdf
